# Supplementary material for: The secret of health in daily cuisine: typical healthy vegetables in local markets in central Myanmar
Source: J Ethnobiol Ethnomed. 2020 Nov 25;16:73. doi: 10.1186/s13002-020-00425-w (PMC7687731; doi:10.1186/s13002-020-00425-w)
Supplement: Supplementary file 1 — Additional file 1: Appendix A: Table 1 Wild vegetables. Appendix B: Table 2 Plant list [file 13002_2020_425_MOESM1_ESM.xlsx]

## Sheet: data
	aerial parts	underground parts
fruit	42	7		rhizome
leave	25	5		tuber root
aerial stem	30	1		tuber stem
flower	16	2		bulb
whole	28	2		corm
herb	75
tree	27
climber	18
shrub	12
salad	100
soup	82
flavor	26
curry	14
fried dish	2
D	68
T	28
A	27
K	14
S	9
R	9
P	7
U	3
W	2
B	2
N	1
L	1
H	1
F	1
	total number of the taxa recorded in the publications/researches	number of the recorded taxa in the present study	number of the taxa had similar functions between the present study and the publications/researches
Ministry of Health Department of Traditional Medicine of Myanmar, 2000	120	21	17
Kyaw Soe et Tin Myo Ngwe, 2014	100	15	5
Defilipps et al., 2018	472	57	35

## Sheet: Appendix A
Voucher	Science Name	Family	vernacular Name	Use Part	Life form	Conservation status	oringin	Preparation	Medicinal Use	FC	use report	UV	RFC
MD180125	Boesenbergia rotunda (L.) Mansf.	Zingiberaceae	ဆိတ်ဖူး	rhizome; flesh root	herb	LC	cultivated	Using as the spicy flavor in Shan or Thai style hot-sour soups.	treating dyspepsia and oral ulcer	5	5	0.0180505	0.0180505
MB201705LLM003	Curcuma aromatica Salisb.	Zingiberaceae	နနွင်း	rhizome; flower	herb		wild	rhizomes are used as spice. Flowers are used to make salads.	treating digestion problems	15	30	0.108303	0.0541516
MD180127	Curcuma glauca (Wall.) J.Škorničková	Zingiberaceae	မာလာဖူး	flower	herb		cultivated	Flowers are used to make salads.	treating digestion problems	1	1	0.00361011	0.00361011
MB1610040	Curcuma longa L.	Zingiberaceae	နနွင်း	rhizome; flower	herb		cultivated	rhizomes are used as spice. Flowers are used to make salads.	treating digestion problems	51	80	0.288809	0.184116
MD1800002	Kaempferia candida Wall.	Zingiberaceae	ပဒတ်စာ	flower	herb	VU	cultivated	make salads	Treating traumatic hemorrhage and indigestion.	2	2	0.00722022	0.00722022
MD180130	Kaempferia elegans (Wall.) Baker	Zingiberaceae	ကွမ်းကတိုး	leaf	herb		cultivated	make salads	Treating indigestion.	1	1	0.00361011	0.00361011
MY1612192	Zingiber officinale Rosc.	Zingiberaceae	မိဿလင်ပင်	rhizome	herb		cultivated	make salads and soups	treating dysentery and toxity	47	47	0.169675	0.169675
MD1612076	Typha latifolia L.	Typhaceae	မြက်အညွန့်	tender shoot	herb	LC	cultivated	make salads and soups	Treating diarrhea	13	13	0.0469314	0.0469314
MB1610185	Camellia sinensis var. assamica (J.W.Mast.) Kitam.	Theaceae	လက်ဘက်ရွက်	fermented leaf	shrub	DD	cultivated	Collect the young fresh leaves, then keep into the bamboo pipes with salt, make salad with fried nuts and vegetables after the leaves are fermented to sour.	resolving summer heat	75	75	0.270758	0.270758
P1800115	Capsicum annuum L.	Solanaceae	ငရုတ်	fruit	herb	LC	cultivated	It was used as chilli flavor in salads, curries, soups and other dishes.	treating cold diseases and dyspepsia	91	455	1.6426	0.32852
MD1800116	Solanum betaceum Cav.	Solanaceae	ခရမ်းသီး	fruit	tree		cultivated	the fruits are used as sour flavor in salads and soups	Treating insomnia and food poisoning	7	7	0.0252708	0.0252708
P150117	Solanum lycopersicum L.	Solanaceae	ခရမ်းချဉ်ပင်	fruit	herb	LC	cultivated	It was used to make salads and soups directly, or use sa sour flavor in cooking.	Traditional Tonic	31	180	0.649819	0.111913
P1610002	Solanum melongena L.	Solanaceae	ခရမ်းပင်	fruit	herb		cultivated	make salads, curries and soups	Traditional Tonic	91	270	0.974729	0.32852
MB1610293	Solanum torvum Sw.	Solanaceae	ခရမ်းကစော့သီး	fruit	shrub		wild	make salads	Treating colds, coughs and urinary system diseases.	11	11	0.0397112	0.0397112
P150120	Solanum tuberosum L.	Solanaceae	အာလူး	tuber stem	herb		cultivated	make salads, curries and soups		3	3	0.0108303	0.0108303
P1800115	Houttuynia cordata Thunb.	Saururaceae		rhizome; tender shoot	herb		wild	make salads	diuretic and anti-inflammatory	1	2	0.00722022	0.00361011
P150111	Citrus aurantiifolia (Christm.) Swingle	Rutaceae	သံပုရာသီး	Fruit; tender leaf	tree		cultivated	tender leaves are used as Lemon flavor in cooking, and fruits are used as sour flavor.	treating dyspepsia	30	170	0.613718	0.108303
MD150108	Citrus hystrix DC.	Rutaceae	တောရှောက်ခါး	Fruit	tree		cultivated	Fruits are used as Lemon flavor in cooking	treating dyspepsia	10	18	0.0649819	0.0361011
P150109	Citrus limon (L.) Burm. f.	Rutaceae	ရှောက်	Fruit	tree		cultivated	Fruits are used as sour flavor in cooking	treating dyspepsia	16	110	0.397112	0.0577617
LUM003, PT003	Citrus medica L.	Rutaceae	ရှောက်	Fruit; tender leaf	tree		cultivated	tender leaves are used as Lemon flavor in cooking, and fruits are used to make salads.	treating dyspepsia	16	55	0.198556	0.0577617
MY1612036	Limonia acidissima Groff	Rutaceae	သနပ်ခါး	fruit	tree		cultivated	Fruits are used as sour flavor in cooking	Purifing blood, treating inflammation and hemorrhage.	30	30	0.108303	0.108303
MD1610005	Murraya koenigii (L.) Spreng.	Rutaceae	ပျဥ်းေတာ်သိမ်း	leaf	tree		cultivated	the leaves are used as flavor in cooking	Treating parasitic diseases.	13	13	0.0469314	0.0469314
MB201705MDY025	Morinda citrifolia L.	Rubiaceae	ရွက်ယိုသီး	leaf	shrub		cultivated	Blanch the fresh leaves, then use them as the wrappers to make dumplings,or make soups.	Traditional Tonic	15	140	0.505415	0.0541516
MB201705LLM014	Docynia indica (Wall.) Decne.	Rosaceae	ပန်းသီး	fruit	tree		cultivated	the fruits are used as sour flavor in salads and soups		2	2	0.00722022	0.00722022
MD1612037	Ziziphus jujuba Mill.	Rhamnaceae	ဆီးပင်	fruit	shrub		wild	make salads and soups	Treating cardiovascular disease, constipation and arteriosclerosis.	5	14	0.0505415	0.0180505
MD150105	Portulaca oleracea L.	Portulacaceae	မြက်ေထာက်	whole plant	herb		wild	make salads and soups	anti-diabetis	1	1	0.00361011	0.00361011
MD1610007	Polygonum viscosum Buch.-Ham. ex D. Don	Polygonaceae		Whole plants	herb		wild	the whole plants are used as flavor in cooking	Treating digestion problems and anti-bacterial	18	18	0.0649819	0.0649819
MD1612011	Cymbopogon citratus (DC.) Stapf	Poaceae	သံပုရာမြက်	Leaf	herb		cultivated	Leaves are used as flavor in cooking	relieve pain	19	30	0.108303	0.0685921
MD150100	Cynodon dactylon (L.) Pers.	Poaceae		whole plant	herb		wild	Whole plants are mashed to make salad	using as diuretic and heat-clearing	2	2	0.00722022	0.00722022
MY1612117	Dendrocalamus spp.	Poaceae	ဝါး	Bamboo shoot	tree		cultivated	make salads and soups directly		48	80	0.288809	0.173285
P150102	Zea mays L.	Poaceae	ပြောင်းဖူး	seed	herb		cultivated	make salads and soups		25	60	0.216606	0.0902527
MY1612210	Piper nigrum L.	Piperaceae	ငရုပ်ကောင်း	fruit	climber		cultivated	the fruits are used as spicy flavor in salads and soups	treating stomach diseases.	2	2	0.00722022	0.00722022
MB1610342	Phyllanthus acidus (L.) Skeels	Phyllanthaceae	ကြယ်ပွင့်ဆီးဖြူ	fruit	tree		cultivated	the fruits are used as sour flavor in salads and soups	Oral decoction are used to treat hypertension, diabetes and liver disease. Root are used to treat alcoholism. Poach (water extract) bath are used to treat varicella, herpes and scab.	3	15	0.0541516	0.0108303
MY1612004	Phyllanthus emblica L.	Phyllanthaceae	ဆီးဖြူပင်	fruit	shrub		wild	the fruits are used as sour flavor in salads and soups	treating aging and insomnia. The fruits are used as "amalaka",one of the "Triphalla" in ayurvedic medicine.	13	65	0.234657	0.0469314
MY1612045	Sauropus androgynus (L.) Merr.	Phyllanthaceae	ရုိးမဟင်းရုိ	tender shoot	shrub		cultivated	make soups	Treating dysentery, hematochezia, abdominal pain and lymphadenitis.	8	24	0.0866426	0.0288809
MY1612104	Ludwigia adscendens (L.) H.Hara	Onagraceae	ေလးညင်းကြီး	tender shoot	herb		wild	Blanch the tender shoots into boiling water, then make salads	Treating diarrhea	13	23	0.0830325	0.0469314
P150094	Nelumbo nucifera Gaertn.	Nelumbonaceae	ပဒုမ္မာကြာ	rhizome	herb		cultivated	make salads and soups directly		5	10	0.0361011	0.0180505
P1800001	Musa spp.	Musaceae	ငှက်ပျော	Flowers; cauloid(stem)	herb		cultivated	make curries and soups	treating constipation	32	66	0.238267	0.115523
MD150092	Moringa oleifera Lam.	Moringaceae	ဒန့်သလွန်	tender fruit; leaf	tree		cultivated	make curries and soups	It is used to treat hypertension and as postpartum tonic for women.	24	69	0.249097	0.0866426
MD150089	Artocarpus heterophyllus Lam.	Moraceae	ပန်းညို	tender fruit	tree		cultivated	stewing with meat or frying	treating dyspepsia and constipation	3	9	0.032491	0.0108303
MB1610198	Ficus virens Aiton	Moraceae	အင်ဖူး	tender leaf	tree		cultivated	make salads and soups directly	treating ostealgia	1	2	0.00722022	0.00361011
MD1610013	Ficus carica L.	Moraceae	ကတွတ်ပင်	leaf	tree	LC	cultivated	the leaves are used as coco nut flavor in cooking		1	1	0.00361011	0.00361011
MD1612009	Azadirachta indica A.Juss	Meliaceae	တမာပင်	tender leaf	tree	LC	cultivated	boil the tneder shoots and leaves with sour material such as tamarinds until the bitter taste become thin, then make salads and soups.	anti-parasites; anti-bacterial	16	20	0.0722022	0.0577617
MD150088	Maranta arundinacea L.	Marantaceae	အာဒါလွတ်	rhizome	herb		cultivated	the rhizomes are boiled or steamed as taros	Treating cough and urethral infection	5	10	0.0361011	0.0180505
MB1610066	Abelmoschus esculentus (L.) Moench	Malvaceae	ရုံးပတီသီး	Fruit; tender leaf	herb		cultivated	Blanch the fruits or tender leaves into boiling water, then make salads or enjoy directly with Myanmar style dipping sources.	Traditional Tonic	58	380	1.37184	0.209386
MY1612195	Bombax ceiba L.	Malvaceae	လက်ပံပင်	Flower	tree		wild	Blanch the flowers into boiling water, then make salads or enjoy directly with Myanmar style dipping sources. Besides, flowers are usually sun dried for keeping.	treating dirrhea	2	2	0.00722022	0.00722022
MD1610002	Hibiscus cannabinus L.	Malvaceae	ချဉ်ပေါင်ခါး	tender shoot	herb		cultivated	Blanch the tender shoots into boiling water, then make salads	treating constipation	21	59	0.212996	0.0758123
MD150086	Hibiscus sabdariffa L.	Malvaceae	ချဉ်ပေါင်	tender leaf; fruit	herb		cultivated	the fruits and leaves are used as sour flavor in salads and soups	treating dyspepsia	38	152	0.548736	0.137184
MD150082	Trapa natans L.	Lythraceae	ကျွဲခေါင်းသီးပင်	fruit	herb		cultivated	make curries.	Traditional Tonic	6	6	0.0216606	0.0216606
MD170076	Mentha spicata L. ( =Mentha crispata Schrad. ex Willd. )	Lamiaceae	ပူဒီနာ	whole plant	herb		cultivated	the fresh whole plants are used as flavor in cooking	Treating cold, headache, heat stroke.	17	50	0.180505	0.0613718
MD1610008	Ocimum basilicum L.	Lamiaceae	ပင်စိမ်း	whole plant	herb		cultivated	the whole plants are used as flavor in cooking	Treating flatulence, edema, indigestion.	22	42	0.151625	0.0794224
MD170077	Stachys affinis Bunge	Lamiaceae	ပုထိုးတော်ကြီးအသီး	tuber root	herb		cultivated	make soups	Traditional Tonic	2	5	0.0180505	0.00722022
MD1610001	Ottelia cordata (Wall.) Dandy	Hydrocharitaceae	ရေညိ	flower	herb	LC	wild	make salads and soups	treating tinea pedis	8	24	0.0866426	0.0288809
MD170058	Acacia pennata (L.) Willd.	Fabaceae	ဆူးပုပ်ကြီး	Tender shoot	shrub		cultivated	Blanch the tender tips into boiling water, then make salads or enjoy directly with Myanmar style dipping sources.	treating traumatic infection and abscess	13	52	0.187726	0.0469314
P170059	Arachis hypogaea L.	Fabaceae	မြေပဲ	seed	herb		cultivated	Enjoy directly or making salads and soup	Traditional Tonic	2	12	0.0433213	0.00722022
MD170060	Archidendron pauciflorum (Benth.) I.C.Nielsen	Fabaceae	တညင်းသီး	Seed	tree		cultivated	boil the seeds until it become soft and waxy, then make curries.	treating dysentery	10	15	0.0541516	0.0361011
MY1612089	Bauhinia acuminata L.	Fabaceae	စွယ်တော်	tender leaf	shrub	LC	wild	Making salads	treating dyspepsia and constipation	1	2	0.00722022	0.00361011
MB1610202	Cajanus cajan (L.) Millsp.	Fabaceae	ပဲစင်းငံု	fresh seed	shrub		cultivated	boil the seeds until it become soft and waxy		3	3	0.0108303	0.0108303
15CS10741	Cicer arietinum L.	Fabaceae	ကုလားပဲ	seed; tender shoot	climber		cultivated	fresh seeds and tender shoots are used to make soups and salads. The dry seeds are used like soybean.	seeds are traditional tonic	17	70	0.252708	0.0613718
P170064	Glycine max (L.) Merr.	Fabaceae	ပဲပိစပ်	seedling; seed;	herb		cultivated	make salads and soups directly		2	2	0.00722022	0.00722022
P1800004	Lablab purpureus (L.) Sweet	Fabaceae	ပဲကြီး	seed	climber		cultivated	make curries and soups	treating diabetis	27	54	0.194946	0.0974729
MB1610353	Neptunia plena (L.) Benth.	Fabaceae	ထိကရုံး	whole plant	herb	LC	wild	make salads and soups directly	Clearing intestines and treating diarrhea.	1	1	0.00361011	0.00361011
MD170067	Pachyrhizus erosus (L.) Urb.	Fabaceae	ပဲစိမ်းစားပင်	tuber root	herb		cultivated	make soups	Treating chronic alcoholism.	8	12	0.0433213	0.0288809
P1610001	Phaseolus vulgaris L.	Fabaceae	ပဲ	seeds	climber		cultivated	It was used to make curries and soups		44	172	0.620939	0.158845
P180132	Pisum sativum L.	Fabaceae	စားတော်ပဲ	fruit	climber		cultivated	make salads and soups		33	40	0.144404	0.119134
MD170069	Psophocarpus tetragonolobus (L.) DC.	Fabaceae	အတောင်ပံပဲ	tender shoot; tender fruit	climber		cultivated	make curries and soups	tender fruits are used to treat diabetes, leaves are used to treat eye diseases and toothache.	43	85	0.306859	0.155235
MD1610018; 15CS10762	Senna siamea (Lam.) H.S.Irwin & Barneby	Fabaceae	မယ်ဇလီ	flower bud	tree	LC	cultivated	Blanch the flesh buds into boiling water, then make salads.	traditional aperient and tonic	13	13	0.0469314	0.0469314
MY1612019	Sesbania grandiflora (L.) Pers.	Fabaceae	ပေါက်ပန်းဖြူ	fruit; tender leaf	tree		cultivated	make salads and soups	treating diabetis	16	53	0.191336	0.0577617
MB1610247	Tamarindus indica L.	Fabaceae	မန်ကျည်း	fruit; tender leaf	tree		cultivated	the fruits are used as sour flavor in salads and soups	treating dysentery	51	51	0.184116	0.184116
MD170073	Vicia faba L.	Fabaceae	ပဲ	seed	herb		cultivated	make salads and soups		5	14	0.0505415	0.0180505
MD170058	Manihot esculenta Crantz	Euphorbiaceae	ပီလောပီနံ	tuber root	shrub		cultivated	The roots are peeled, then sliced, soaked, rinsed, and exposed to the sun for relieve toxin, then cooked to dishes.	Treating traumatic injury	8	16	0.0577617	0.0288809
PT044	Elaeagnus conferta Roxb.	Elaeagnaceae	ဋအဋှုမဥ	fruit	shrub		wild	the fruits are used as sour flavor in salads and soups	Treating diarrhea, dysentery, coughing and wheezing	5	5	0.0180505	0.0180505
MD1800003	Eleocharis dulcis (Burm.f.) Trin. ex Hensch.	Cyperaceae		corm	herb		cultivated	make curries.		3	4	0.0144404	0.0108303
P150046	Benincasa hispida (Thunb.) Cogn.	Cucurbitaceae	ကျောက်ဖရုံပင်	tender fruit	climber		cultivated	Making soups	treating dropsy and constipation	8	14	0.0505415	0.0288809
MB201705MDY029	Coccinia grandis (L.) Voigt	Cucurbitaceae	ကင်းပုံပင်	Fruit; tender leaf/shoot	climber		cultivated	make salads and soups directly	anti-diabetis	4	12	0.0433213	0.0144404
P150047	Cucumis sativus L.	Cucurbitaceae	သခွားပင်	tender fruit	climber		cultivated	make salads and soups directly		39	273	0.98556	0.140794
P150048	Cucurbita moschata Duchesne	Cucurbitaceae	ရွှေဖရုံသီး	fruit; tender shoot	climber		cultivated	make salads and soups directly		24	63	0.227437	0.0866426
P150049	Cucurbita pepo L.	Cucurbitaceae		fruit; tender shoot	climber		cultivated	make salads and soups directly		3	12	0.0433213	0.0108303
P150050	Lagenaria siceraria (Molina) Standl.	Cucurbitaceae	သခွားသီး	tender fruit	climber		cultivated	make salads and soups directly	using as heat-clearing drug	24	72	0.259928	0.0866426
P170051	Luffa cylindrica (L.) M. Roem.	Cucurbitaceae	သပြတ္	tender shoot; fruit; flower	climber		cultivated	make salads and soups directly	using as diuretic	12	24	0.0866426	0.0433213
P1612074	Momordica charantia L.	Cucurbitaceae	ကြက်ဟင်းခါးသီး	fruit	climber		cultivated	Blanch the fresh fruits in boiling water, then make salads with Myanmar chilli source, or make soups.	anti-diabetis	45	270	0.974729	0.162455
P170053	Sechium edule (Jacq.) Sw.	Cucurbitaceae		fruit; tender shoot	climber		cultivated	make salads, curries and soups directly		41	116	0.418773	0.148014
P170054	Trichosanthes cucumerina L.	Cucurbitaceae	ဘုံလုံသီး	fruit	climber		cultivated	make salads and soups	treating urinary system disease	9	18	0.0649819	0.032491
MB201705KLW031	Cheilocostus speciosus (J.Koenig) C.D.Specht	Costaceae	ဖလံတောင်မွှေး	stem	herb		wild	Blanch the flesh rhizomes into boiling water, then make salads	treating digestion problems	18	20	0.0722022	0.0649819
P1610009	Ipomoea aquatica Forsk.	Convolvulaceae	ကန်စွန်း	tender shoot	herb	LC	cultivated	make salads and soups directly	Antidote	60	310	1.11913	0.216606
MY1612162	Ipomoea batatas (L.) Lam.	Convolvulaceae	ကန်စွန်းဥ	tender shoot; tuber root	herb		cultivated	make salads and soups directly		9	32	0.115523	0.032491
MY1612018	Carica papaya L.	Caricaceae	သင်္ဘောသီး	unripe fruit; staminate inflorescence (flower)	herb	DD	cultivated	the unripe fruits are used to make salads and the staminate inflorescence are blanched into boiling water, then used to make salads and soups.	treating dyspepsia	35	165	0.595668	0.126354
MY1612087	Brassica juncea (L.) Czern.	Brassicaceae	မုန်ညင်း	whole plant	herb		cultivated	make salads and soups directly		1	1	0.00361011	0.00361011
P150037	Brassica oleracea L.	Brassicaceae	ဂေါ်ဖီထုပ်	whole plant	herb	DD	cultivated	make salads and soups directly		49	145	0.523466	0.176895
P150035	Brassica rapa L.	Brassicaceae	ဟင်းသီးဟင်းရွက်	whole plant	herb		cultivated	Making salads and soups		91	248	0.895307	0.32852
P150038	Eruca vesicaria (L.) Cav.	Brassicaceae		whole plant	herb		cultivated	make salads and soups directly		1	2	0.00722022	0.00361011
MY1612208	Lepidium sativum L.	Brassicaceae	စမံုနီ	whole plant	herb		cultivated	make salads and soups directly	Treating parasitic diseases.	3	3	0.0108303	0.0108303
MB1610192	Nasturtium officinale R.Br.	Brassicaceae	ေတာင်ကြာက ေလး	whole plant	herb	LC	cultivated	make salads and soups directly		17	40	0.144404	0.0613718
P150041	Raphanus raphanistrum subsp. sativus (L.) Domin	Brassicaceae	မုန္လာဥျဖဴ	tuber root	herb		cultivated	make curries and soups		30	250	0.902527	0.108303
MD1612016	Dolichandrone serrulata (Wall. ex DC.) Seem.	Bignoniaceae	သခွတ်ပွင့်	flower	tree		cultivated	Collect the flowers, then remove all the parts except the corollas, then blanch the corollas in boilling water, then use the corollas to make salads.	using as heat-clearing drug	10	10	0.0361011	0.0361011
MD1612016	Markhamia stipulata (Wall.) Seem.	Bignoniaceae	သခွတ်ပွင့်	flower	tree		wild	Collect the flowers, then remove all the parts except the corollas, then blanch the corollas in boilling water, then use the corollas to make salads.	anti-cancer	6	12	0.0433213	0.0216606
MY1612190	Oroxylum indicum (L.) Kurz	Bignoniaceae	‌ကြောင်ရှာ	tender fruit	tree		cultivated	Blanch the tender fruits in boilling water, then make salads.	Treating diabetes, indigestion, constipation, traumatic infection and otitis media.	19	30	0.108303	0.0685921
15CS10724	Eclipta prostrata (L.) L.	Asteraceae	ကြိတ်မှန်ပင်	tender shoot	herb	LC	wild	Blanch the tender shoots into boiling water, then make salads	Treating blood diseases, liver diseases and hyperlipidemia.	5	5	0.0180505	0.0180505
15CS10718	Enydra fluctuans DC.	Asteraceae	ကနေေဖာ့	tender shoot	herb	LC	wild	Blanch the tender shoots into boiling water, then make salads	reduce blood press	10	40	0.144404	0.0361011
P150028	Glebionis coronaria (L.) Cass. ex Spach	Asteraceae		tender shoot	herb		cultivated	make salads and soups directly	using as heat-clearing drug	4	4	0.0144404	0.0144404
MY1612047	Gynura procumbens (Lour.) Merr.	Asteraceae	ဟင်းနုနွယ်ရွက်	tender shoot	herb		cultivated	make salads and soups directly	treating diabetis	1	1	0.00361011	0.00361011
P150030	Lactuca sativa L.	Asteraceae	ဆလတ်ပင်	flesh stem; leaf	herb		cultivated	make salads and soups directly	using as diuretic	26	147	0.530686	0.0938628
MD180031	Sonchus oleraceus (L.) L.	Asteraceae		whole plant	herb		wild	make salads and soups directly	using as heat-clearing drug	1	2	0.00722022	0.00361011
MD150026	Aloe vera (L.) Burm.f.	Asphodelaceae	ရှားစောင်းလက်ပတ်ပင်	Leaf	herb		cultivated	removing the peels of leaves, then collecting the gel to make salad.	treating skin problem and using as the heat-clearing drugs	17	17	0.0613718	0.0613718
P1610003	Asparagus officinalis L.	Asparagaceae	ကညွတ်ပင်	tender shoot	herb	LC	cultivated	Making salads	using as heat-clearing drug	2	2	0.00722022	0.00722022
MD150022	Borassus flabellifer L.	Arecaceae	ထန်း	buds	tree		cultivated	steaming, then removing the shells to eat the fleshy embryonal axis as snacks	treating scabies, asthma and hemoptysis.	30	53	0.191336	0.108303
MB1610076	Hydrocotyle verticillata Thunb.	Araliaceae	မြင်းခွာပင်	whole plant	herb		wild	make salads and soups directly	Treating acute hepatitis	3	3	0.0108303	0.0108303
MB1610072	Colocasia esculenta (L.) Schott	Araceae	ပိန်းဥ	corm	herb	LC	cultivated	boil or steam the corms until they become soft and waxy	treating snake bite	9	18	0.0649819	0.032491
MD1610004	Lasia spinosa (L.) Thwaites	Araceae	ဇရစ်ပင်	tender leaf	herb	LC	wild	make salads and soups directly	using as aperient	5	11	0.0397112	0.0180505
MD150016	Caralluma edulis (Edgew.) Benth. ex Hook.f.	Apocynaceae	ဋအဇအုနဂဂအ	flesh sterm	herb		cultivated	Blanch the flesh sterms into boiling water, then make salads	using as heat-clearing drug	12	12	0.0433213	0.0433213
MB201705TGY001	Dregea volubilis (L.f.) Benth. ex Hook.f.	Apocynaceae	ခွေးတောက်ပင်	flower; tender shoot and leaf	climber		wild	Blanch the fresh flowers, tender shoots and leaves into boiling water, then make salads	using as heat-clearing drug	49	230	0.830325	0.176895
MD180019	Oxystelma esculentum (Linn. f.) F. A. Schult.	Apocynaceae		tender shoot	climber	LC	wild	make soups	anti-cancer	2	2	0.00722022	0.00722022
MM-ZHY20170501	Plumeria rubra L.	Apocynaceae	တရုတ်စံကား	flower	tree		cultivated	make salads.	Treating hepatitis.	5	5	0.0180505	0.0180505
MD150008	Anethum graveolens L.	Apiaceae	စမြိတ်ပင်	tender leaf; fruit	herb		cultivated	tender leaves are used to make salads and soups, dry fruits are used as spicy flavor.	improving digestion and treating diarrhea	3	8	0.0288809	0.0108303
P1800009	Apium graveolens L.	Apiaceae	တရုတ်နံနံပင်	whole plant	herb	LC	cultivated	Making salads and soups	anti-hypertension	14	42	0.151625	0.0505415
MY1612031	Centella asiatica (L.) Urb.	Apiaceae	မြင်းခွာပင်	whole plant	herb	LC	wild	make salads and soups directly	treating insomnia and forgetfulness	20	105	0.379061	0.0722022
P150011	Coriandrum sativum L.	Apiaceae	နံနံပင်	whole plant; seeds	herb		cultivated	whole plant and seeds were used as spice flavor in salads	treating digestion problems	45	223	0.805054	0.162455
P180098	Daucus carota subsp. sativus (Hoffm.) Schübl. & Martens	Apiaceae	မုန်လာဥနီ	Flesh root tuber	herb	DD	cultivated	make salads and soups directly		42	242	0.873646	0.151625
MD150013	Eryngium foetidum L.	Apiaceae	မြန်မာနံနံ	whole plant	herb		cultivated	the whole plants are used in salads and soups as Coriandrum sativum	whole plants are used as diuretic to treat edema	26	150	0.541516	0.0938628
P150014	Foeniculum vulgare Mill.	Apiaceae	စမုန်စပါး	tender shoot; seedling	herb		cultivated	make salads and soups directly	treating indigestion and flatulence	3	13	0.0469314	0.0108303
LUM026	Oenanthe javanica (Blume) DC.	Apiaceae	တရုတ်နံနံပင်	whole plant	herb		wild	make salads and soups directly.	treating cold and flu	3	6	0.0216606	0.0108303
MB1610077	Mangifera indica L.	Anacardiaceae	သရက်သီး	fruit	tree	DD	cultivated	It was used to make salads directly with Myanmar chilly source	Treating diarrhea	56	504	1.81949	0.202166
MD1800005	Spondias pinnata (L. f.) Kurz	Anacardiaceae	ဂွေးသီး	fruit	tree		cultivated	the fruits are used as sour flavor in salads and soups	Treating dyspepsia	9	9	0.032491	0.032491
MY1612095	Terminthia paniculata (Wallich ex G.Don) C.Y.Wu & T.L.Ming	Anacardiaceae	ခေါင်းဗင်	fruit	shrub		wild	the fruits are used as sour flavor in salads and soups	Treating dysentery and gout arthritis.	1	1	0.00361011	0.00361011
MD170079	Allium cepa L.	Amaryllidaceae	ကြက်သွန်နီ	Bulb	herb		cultivated	Making salads and soups	treating skin infection	13	25	0.0902527	0.0469314
MD180080	Allium fistulosum L.	Amaryllidaceae	ၾကက္သြန္မိတ္မ်ား	whole plant; scape; Flower	herb		cultivated	Making salads and soups	treating cold	23	90	0.32491	0.0830325
MD150081	Allium hookeri Thwaites	Amaryllidaceae	အရှေ့တိုင်းကြက်သွန်ဖြူ	whole plant; scape; Flower; Fruit	herb		cultivated	Making salads and soups or making the side dish of Shan noodles	treating the digestion problem and diarrhea	24	124	0.447653	0.0866426
MD180082	Allium sativum L.	Amaryllidaceae	ကြက်သွန်ဖြူ	Bulb; Whole plant; scape	herb		cultivated	Making salads and soups or making the side dish of Shan noodles	treating skin infection	20	150	0.541516	0.0722022
PT062	Amaranthus tricolor L.	Amaranthaceae		tender leaf	herb		cultivated	Making salads and soups	using as diuretic to treat dropsy	14	27	0.0974729	0.0505415
MD1800003	Chenopodium album L.	Amaranthaceae	မြူရွက်	tender leaf	herb		wild	make salads and soups directly	treating constipation	15	44	0.158845	0.0541516
P150004	Spinacia oleracea L.	Amaranthaceae	ဟင်းနုနွယ်	whole plant	herb		cultivated	make salads, curries and soups		2	3	0.0108303	0.00722022
MD1612070	Asystasia gangetica (L.) T.Anders.	Acanthaceae	တရုတ်ခရမ်းရောင်	tender leaf	herb		wild	Blanch the tender leaves into boiling water, then make salads	treating traumatic injury	1	1	0.00361011	0.00361011

## Sheet: Appendix B
Science Name	Medicinal Use (from field study)	catagories	Ministry of Health Department of Traditional Medicine of Myanmar, 2000	Kyaw Soe et Tin Myo Ngwe, 2014	Defilipps et al., 2018
Murraya koenigii (L.) Spreng.	Treating parasitic diseases.	D96	Bronchial asthma, worm infestation
Azadirachta indica A.Juss	anti-parasites; anti-bacterial	D96; S11	Diabetes, skin diseases, malaria, fevers, dysentery, colic, round worm and pin worm, injuries and oedema.	Haematemesis, Opthalmia, Leprosy, Infections, Loss of appetite, Fatigue, Biliousness, Good for eyes, Astringent effect, Antidote for poisons.	Crushed leaves are made into a poultice applied as a remedy for scabies and boils. A decoction of the leaves is used as a wash to alleviate rashes, itching, and bumps on the skin.
Coccinia grandis (L.) Voigt	anti-diabetis	T90	Diabetis		cooling and laxative properties, is considered good for phlegm and bile. The green leaves are stir-fried and eaten by diabetics.
Oroxylum indicum (L.) Kurz	Treating diabetes, indigestion, constipation, traumatic infection and otitis media.	T90; D07; A80; H74	Diabetis, indigestion, constipation, traumatic areas, ear diseases.	(Flower) Improve appetite; (Leaf) Oropharyngeal Ulcer, Opium intoxication	Boiled or roasted, it is taken for indigestion, goiter, flatulence and hemorrhoids.
Curcuma longa L.	treating digestion problems	D07	Diarrhoea, Indigestion, to control bowel habit, fracture, injuries, inflammated wounds as decodorant		use of the rhizome known for reversing many ailments and increasing overall longevity including digestive problems.
Borassus flabellifer L.	treating scabies, asthma and hemoptysis.	S12; R96; R99	Dyspepsia, flatulence, to promote digestion, as a central nervous system stimulant, as tonic, abdominal colic for laxation to increase haemopoiesis and spermatogenesis.
Allium cepa L.	treating skin infection	S11	Febrile fits, tinnitus, ringing ear, earache,otitis and eye instillation		Used in the treatment of flatulence, dysentery, and as a stimulant, diuretic and expectorant.
Cymbopogon citratus (DC.) Stapf	relieve pain	A01	Gall stones, indigestion, wind colic, infected wound, abscess.		used for heart and throat problems, flatulence and phlegm conditions, sicknesses that cause blood vomiting, cholera, coughs and fevers with chest congestion.
Solanum torvum Sw.	Treating colds, coughs and urinary system diseases.	R74; R05; U07	Generalized weakness, leucorrhoea, irregular menstruation
Aloe vera (L.) Burm.f.	treating skin problem and using as the heat-clearing drugs	S11; T91	Hypertension, as antihyperlipoproteinaemic agent, indigestion, menstrual disorders, eye and ear diseases, constipation, numbness, paresis, paralysis, skin, diseases and disorders, menorrhagia, and as tonic agent.		Used to treat menstrual disorders and cleanse the menstrual blood. Used against boils, edema, liver diseases, skin diseases, fevers, asthma, leprosy, jaundice, and bladder stones. Used as a powerful and effective as an ointment.
Dregea volubilis (L.f.) Benth. ex Hook.f.	using as heat-clearing drug	T91	Indigestion, dyspepsia, dysentery, diarrhoea, insomnia, dog bite, insect bite, tingling and numbness and oedema.	Opthalmia, Herpes, Colds, Heals carbuncles	D. volubilis is an ingredient in preparations given to regulate bowels, strengthen blood, promote virility, and stimulate appetite, as well as to alleviate sore throat, gonorrhea, asthma, and conditions caused by ingestion of rat poison.
Plumeria rubra L.	Treating hepatitis.	D97	It relieves pain and inflammation	(shoot, bark and flower) Leprosy, Pruritis, Heal boils and carbuncles, Analgesic, Febrifuge for prolong fevers, Inflammations, Ascities; (Bark and leaf) Abdominal tumours, Inflammations, Rheumatism, Skin diseases; (Flower and shoot) Malaria, Pruritis; (Latex) Very Poisonous.	Known to promote digestive, excretory, respiratory, and immune functioning, with activity against leprosy, infections, and stomach ailments.
Sesbania grandiflora (L.) Pers.	treating diabetis	T09	Leucorrhoea, diabetis, dysuria	(Leaf) Metrorrhagia, Epilepsy, Psychosis, Migraine, Purifies blood, Infections, Antidote for poisions; (Flower) Migraine, Xerophthalmia associated with lack of Vitamin A.	Used in medicines to treat stomach bloating,tumors, fevers, sores, diabetes, skin irregularities caused by blood problems, and throatailments, as well as to protect against colds, leprosy, spleen inflammation, and germs.For headaches on one side of the head, the juice from crushed flowers and leaves is inhaled through the nostril on the affected side.Boiled and given orally for night blindness.
Centella asiatica (L.) Urb.	treating insomnia and forgetfulness	P06; P20	Memory impairment, oliguria, eye diseases.		Used to treat diabetes, and as a laxative and diuretic.
Ipomoea aquatica Forsk.	Antidote	A84; A86	Menorrhagia, flatulence, as tonic and inflammation for intoxication.		used to treat burning, thirst, and fevers associated with urinary diseases, as well as to treat wounds caused by burns.
Eclipta prostrata (L.) L.	Treating blood diseases, liver diseases and hyperlipidemia.	D97; B04	Menstrual disorders, perspiration and to control bowel habit, hepatitis and jaundice, hepatoprotective, burus, scald, injuries, to promote digestion, haemopoiesis and anaemia.		Promotes vitality, health, and circulation; stimulates strong hair growth; used for respiratory illnesses, as well as for inflammation of eyes and other parts of the body.
Moringa oleifera Lam.	It is used to treat hypertension and as postpartum tonic for women.	K87; W78; W18	Menstrual disorders, tingling and numbness, oedema, dry cough, menorrhagia, hypertension, as agent to increase spermatogenesis and to improve memory.	(Leaf) Analgestic, Alcohol intoxication, Confusion, Hiccough, Asthma, Eye diseases, Biliousness; (Flower) Oedema, Ascites, Cancer, As an expectorant and carminative; (Seed) Headache, Antidote for poisons, eye diseases.	many uses
Cynodon dactylon (L.) Pers.	using as diuretic and heat-clearing	T91; K07	Oliguria, neuroasthenia, eye diseases, renal diseases, diarrhoea, diseases due to menstrual disorders in female and urinary disorders in male and skin infections. Anti-aging and general well being, menorrhagia, isomnia
Piper nigrum L.	treating stomach diseases.	D01; D87	Promotions for digestion, urination and perspiration, gastrointestinal diseases, diarrhoea diseases, menstrual disorders, dizziness, for oral-hygiene and appetizing and for clearvision.		Used as a digestive. the seeds (peppercorns) are used to stimulate taste buds, whet the appetite, support liver function and circulation, and to reduce phlegm and gas.
Ziziphus jujuba Mill.	Treating cardiovascular disease, constipation and arteriosclerosis.	K29; D12; K92	Tachycardia, insomnia, loss of concentration, menorrhagia, irregular menstruation, diarrhoea, anaemia, anxiety, piles and skin infections.		Used as a laxative and blood purifier
Nelumbo nucifera Gaertn.			Vomiting, haemoptysis, tachycardia, pyrexia, stiffness of neck, giddiness, restlessness, leucorrhoea, spermatorrhoea, impotency and aging.	Expectorant, Biliousness, To allay thrist.
Ottelia cordata (Wall.) Dandy	treating tinea pedis	S74		(Flower) Haematemesis, Pneumonitis, Splenomegaly, Leucorrhoea, Leucoderma, Bleeding piles, Metrorrhagia, Ascites, Biliousness, Expectorant, Purifies blood. (Fruit) Aphrodisiac, Expectorant, Purifies blood, Gains weight, Haematemesis, Haemorrhoids. (Seed) Small Pox.
Tamarindus indica L.	treating dysentery	D07; D11		(Leaf) Otalgia, Prickly heats, As an antidote for snake bite, Dysuria, Deodorant, Eye diseases; (Ripe fruit) Internal haemorrhoid, loss of appetite, Cannabis intoxication, Leprosy, Constipation, Biliousness, Indigestion, Cholera, Hearburn	used in making up laxatives and tonics.
Morinda citrifolia L.	Traditional Tonic	T91; A04		Arthritis, Infantile amoebic dysentery, Heals carbuncles, Neuritis, Pyrexia.	Used to alleviate arthritis, as an emmenagogue, and to promote menstrual flow.
Asparagus officinalis L.	using as heat-clearing drug	T91		Carminative, Grains weight	Eaten to eliminate gas and to strengthen the body.
Phyllanthus emblica L.	treating aging and insomnia. The fruits are used as "amalaka",one of the "Triphalla" in ayurvedic medicine.	P06; P05		Dysuria, Polyuria, Constipation, Dysentery, Hiccough, Blennorrhoea	Used to promote longevity; alleviate coughs, asthma, and bronchitis. Also used as an anti-scorbutic, diuretic, and laxative.
Senna siamea (Lam.) H.S.Irwin & Barneby	traditional aperient and tonic	D07; A04; T91		Heal blotches on skin due to menstrual disorder.	Made into a soup which is drunk as a tonic and to relieve stomach pains.
Citrus medica L.	treating dyspepsia	D07		Heartburn, Apptizer, Antiseptic for throuat, Easily digested, Haematemesis, To allay thirst, Hiccough, Grains weight, Analgesic, Dyspepsia, Good for heart, Carminative, Chest pain, Mucolytic, Asthma, Gives energy, Whooping cough, Odema, Emesis, Haemorrhoids.
Momordica charantia L.	anti-diabetis	T90		Opthalmia, Biliousness, Expectorant, Pyrexia, Metrorrhagia, Anaemia, Urinary infections, Heal carbuncles, Bronchitis, Pruritis, Infections, Fissure in ano, Vaginitis. Arthritis, Ascities, Cholera, Laryngitis.	Both the fruit and the whole plant are used in the treatment of diabetes.
Phyllanthus acidus (L.) Skeels	Oral decoction are used to treat hypertension, diabetes and liver disease. Root are used to treat alcoholism. Poach (water extract) bath are used to treat varicella, herpes and scab.	T90; K87; D97; P18; A72; S71			An aperient (its vitamin C content approaches in quantity the amount in lemon and grapefruit).
Coriandrum sativum L.	treating digestion problems	D07			boiled with ginger and taken after meal to improve digestion
Citrus limon (L.) Burm. f.	treating dyspepsia	D07			clear the heart and cleanse the blood”, aid digestion, alleviate fatigue, inhibit formation of bumps and tumors, control coughs, stimulate appetite, relieve nausea, and remedy laryngitis.
Ocimum basilicum L.	Treating flatulence, edema, indigestion.	D07; K07			control gas and phlegm, congestion, and indigestion; can degrade bile，and also used as a diuretic.
Luffa cylindrica (L.) M. Roem.	using as diuretic	K07			Employed as a laxative and also used in the treatment of leprosy.
Allium sativum L.	treating skin infection	S11			Garlic is used to support blood and eye health, alleviate fevers and skin disorders, increase perspiration and semen production, stimulate the bowel and the bladder, and to promote virility and longevity.
Benincasa hispida (Thunb.) Cogn.	treating dropsy and constipation	K07; D07			Has restorative properties important in the treatment of weaknesses from lung disease. The ripe fruit promotes bowel movements, cleanses the bladder, and alleviates diseases of the blood.
Arachis hypogaea L.	Traditional Tonic	A04; T91			Oil aperient, emollient.
Maranta arundinacea L.	Treating cough and urethral infection	U72; R05			Rhizome used as a rubefacient
Carica papaya L.	treating dyspepsia	D07			Sweet and easily digestible ripe fruit stimulates hunger, facilitates digestion, promotes healthy urinary function, increases phlegm, benefits the heart, cleanses the blood, calms the bile, and protects against urinary diseases and gallstones.
Enydra fluctuans DC.	reduce blood press	K87			treat edema, smallpox, liver diseases.
Acacia pennata (L.) Willd.	treating traumatic infection and abscess	S11			treat indigestion and bleeding gums
Hibiscus cannabinus L.	treating constipation	D12			Used a as a laxative.
Foeniculum vulgare Mill.	treating indigestion and flatulence	D07; D08			Used as a digestive and circulatory stimulant, to promote good heart functioning, and to treat a sluggish bowel.
Zingiber officinale Rosc.	treating dysentery and toxity	A86; D07			Used as a diuretic and a poison antidote, the rhizome is also considered a remedy for laryngitis, chest and respiratory ailments, infected sores, and inflammation caused by injury.
Lablab purpureus (L.) Sweet	treating diabetis	T90			Used as a febrifuge, stomachic, and antispasmodic.
Bauhinia acuminata L.	treating dyspepsia and constipation	D11; D07			Used as a laxative.
Apium graveolens L.	anti-hypertension	K85			used as a remedy for hypertension.
Capsicum annuum L.	treating cold diseases and dyspepsia	D07; A88			Used as a rubefacient and hot spice.
Cucumis sativus L.					Used as an anthelmintic
Mangifera indica L.	Treating diarrhea	D11			Used as an astringent, laxative and tonic.
Hibiscus sabdariffa L.	treating dyspepsia	D07			Used as an emollient
Spondias pinnata (L. f.) Kurz	Treating dyspepsia	D01; D11			Used as antiscorbutic; considered a remedy for dyspepsia.
Cheilocostus speciosus (J.Koenig) C.D.Specht	treating digestion problems	D07			used as laxative.
Abelmoschus esculentus (L.) Moench	Traditional Tonic	A04; T91			Used as stomachic and emollient
Bombax ceiba L.	treating dirrhea	D11			Used for diabetes
Portulaca oleracea L.	anti-diabetis	T09			Used in kidney disease treatment; also, as a laxative and digestive.
Limonia acidissima Groff	Purifing blood, treating inflammation and hemorrhage.	A80			Used in making medicine for neutralizing poisons, strength-giving tonics, and high fevers.
Brassica oleracea L.	treat skin diseases	S11			Used in the treatment of skin diseases as well as in diuretic and laxative preparations.
Anethum graveolens L.	improving digestion and treating diarrhea	D07			used to stimulate circulation and gall bladder function, as well as to alleviate fever, inflammation, and congestion.
Citrus aurantiifolia (Christm.) Swingle	treating dyspepsia	D07			used to stimulate the appetite and aid digestion, as well as to control vomiting, coughing, sore throat, asthma, and bloating.
Archidendron pauciflorum (Benth.) I.C.Nielsen	treating dysentery	D11; D07			Used to treat diabetes
Chenopodium album L.	treating constipation	D12			used to treat diarrhea
Kaempferia elegans (Wall.) Baker	Treating indigestion.	D07			Used to treat dysentery
Artocarpus heterophyllus Lam.	treating dyspepsia and constipation	D11; D07; D12			Used to treat indigestion
Allium fistulosum L.	treating cold	R74
Allium hookeri Thwaites	treating the digestion problem and diarrhea	D11; D07
Amaranthus tricolor L.	using as diuretic to treat dropsy	K07
Asystasia gangetica (L.) T.Anders.	treating traumatic injury	A80
Boesenbergia rotunda (L.) Mansf.	treating dyspepsia and oral ulcer	D07; D20
Brassica juncea (L.) Czern.
Brassica rapa L.	anticancer	A26
Cajanus cajan (L.) Millsp.
Camellia sinensis var. assamica (J.W.Mast.) Kitam.	resolving summer heat	A88
Caralluma edulis (Edgew.) Benth. ex Hook.f.	using as heat-clearing drug	T91
Cicer arietinum L.	seeds are traditional tonic	T91
Citrus hystrix DC.	treating dyspepsia	D07
Colocasia esculenta (L.) Schott	treating snake bite	A86
Cucurbita moschata Duchesne
Cucurbita pepo L.
Curcuma aromatica Salisb.	treating digestion problems	D07
Curcuma glauca (Wall.) J.Škorničková	treating digestion problems	D07
Daucus carota subsp. sativus (Hoffm.) Schübl. & Martens
Dendrocalamus spp.
Docynia indica (Wall.) Decne.
Dolichandrone serrulata (Wall. ex DC.) Seem.	using as heat-clearing drug	T91
Elaeagnus conferta Roxb.	Treating diarrhea, dysentery, coughing and wheezing	D11; R05
Eleocharis dulcis (Burm.f.) Trin. ex Hensch.
Eruca vesicaria (L.) Cav.
Eryngium foetidum L.	whole plants are used as diuretic to treat edema	K07
Ficus virens Aiton	treating ostealgia	L95
Ficus carica L.
Glebionis coronaria (L.) Cass. ex Spach	using as heat-clearing drug	T91; A75
Glycine max (L.) Merr.
Gynura procumbens (Lour.) Merr.	treating diabetis	T90
Houttuynia cordata Thunb.	diuretic and anti-inflammatory	K07; A78
Hydrocotyle verticillata Thunb.	Treating acute hepatitis	D97
Ipomoea batatas (L.) Lam.
Kaempferia candida Wall.	Treating traumatic hemorrhage and indigestion.	A80; D07
Lactuca sativa L.	using as diuretic	K07
Lagenaria siceraria (Molina) Standl.	using as heat-clearing drug	T91
Lasia spinosa (L.) Thwaites	using as aperient	D12
Lepidium sativum L.	Treating parasitic diseases.	D96
Ludwigia adscendens (L.) H.Hara	Treating diarrhea	D11
Manihot esculenta Crantz	Treating traumatic injury	A80
Markhamia stipulata (Wall.) Seem.	anti-cancer	A26
Mentha spicata L. ( =Mentha crispata Schrad. ex Willd. )	Treating cold, headache, heat stroke.	R74; N01; A88
Musa spp.	treating constipation	D07
Nasturtium officinale R.Br.
Neptunia plena (L.) Benth.	Clearing intestines and treating diarrhea.	D07; D11
Oenanthe javanica (Blume) DC.	treating cold and flu	R74
Oxystelma esculentum (Linn. f.) F. A. Schult.	anti-cancer	A26
Pachyrhizus erosus (L.) Urb.	Treating chronic alcoholism.	P18
Phaseolus vulgaris L.
Pisum sativum L.
Polygonum viscosum Buch.-Ham. ex D. Don	Treating digestion problems and anti-bacterial	D11; D07
Psophocarpus tetragonolobus (L.) DC.	tender fruits are used to treat diabetes, leaves are used to treat eye diseases and toothache.	T09; F29; D19
Raphanus raphanistrum subsp. sativus (L.) Domin
Sauropus androgynus (L.) Merr.	Treating dysentery, hematochezia, abdominal pain and lymphadenitis.	D01; D11; D07; B71
Sechium edule (Jacq.) Sw.
Solanum betaceum Cav.	Treating insomnia and food poisoning	P06; D73
Solanum lycopersicum L.	Traditional Tonic	T91; A04
Solanum melongena L.	Traditional Tonic	T91; A04
Solanum tuberosum L.
Sonchus oleraceus (L.) L.	using as heat-clearing drug	T91
Spinacia oleracea L.
Stachys affinis Bunge	Traditional Tonic	T91; A04
Terminthia paniculata (Wallich ex G.Don) C.Y.Wu & T.L.Ming	Treating dysentery and gout arthritis.	D07; D11; T92
Trapa natans L.	Traditional Tonic	T91; A04
Trichosanthes cucumerina L.	treating urinary system disease	U07
Typha latifolia L.	Treating diarrhea	D07; D11
